# Supplementary material for: Pharmacovigilance Strategies to Address Resistance to Antibiotics and Inappropriate Use—A Narrative Review
Source: Antibiotics (Basel). 2024 May 16;13(5):457. doi: 10.3390/antibiotics13050457 (PMC11117530; doi:10.3390/antibiotics13050457)
Supplement: Supplementary file 1 [file antibiotics-13-00457-s001.zip]

Archive with 1 entries (1 files):
- antibiotics-3007773-supplementary.pdf
